# Supplementary material for: Prolactin Mediates Distinct Time Course Regulation of Tyrosine Hydroxylase Phosphorylation and Gene Expression in Tuberoinfundibular Dopaminergic Neurons of Female Rats
Source: Cells. 2025 Apr 27;14(9):642. doi: 10.3390/cells14090642 (PMC12071785; doi:10.3390/cells14090642)
Supplement: Supplementary file 1 [file cells-14-00642-s001.zip]

Archive with 1 entries (1 files):
- cells-3415304-supplementary.pdf
